# Supplementary material for: Responses of soil organic carbon cycle to land degradation by isotopically tracing in a typical karst area, southwest China
Source: PeerJ. 2023 May 15;11:e15249. doi: 10.7717/peerj.15249 (PMC10194080; doi:10.7717/peerj.15249)
Supplement: Supplemental Information 1 [file peerj-11-15249-s001.csv]

Raw Data SOC contents and their isotope compositions, and related parameters in the three soil profiles of Yinjiang county
Profile	Depth	pH	Clay	Silt	Sand	MWD	K factor	Ca	SOC	¦Ä13CSOC
	(cm)		(%)	(%)	(%)	(mm)		(g/kg)	(g/kg)	(¡ë)
SF	0	7.2	13.58	83.97	2.45	1.2	0.0262	11.28	42.16	-24.86
	5	7.7	14.34	84.31	1.35	1.07	0.0269	14.47	17.29	-23.65
	10	7.7	13.38	84.74	1.88	1.11	0.0271	11.94	16.27	-23.74
	15	7.7	14.68	84.34	0.98	1.15	0.0284	15.71	12.67	-23.86
	20	7.7	12.92	85.79	1.29	1.23	0.0302	9.94	8.51	-23.41
	30	7.7	14.41	84.46	1.13	1.03	0.0304	11.1	7.47	-23.19
	40	7.9	15.41	83.92	0.67	1	0.0304	12.4	7.63	-23.33
	50	7.9	13.99	85.07	0.94	1.05	0.0299	40.06	9.4	-22.3
	60	7.8	14.09	84.93	0.99	1.05	0.0306	9.85	7.11	-22.89
	70	7.5	15.99	83.3	0.72	0.96	0.0304	6.85	7.12	-22.83
	80	7.7	14.55	84.82	0.63	1.1	0.0309	2.78	4.84	-23.55
	90	7.5	12.38	86.7	0.92	1.36	0.0311	2.06	4.07	-24.31
	100	7.3	12.6	86.54	0.86	1.36	0.0311	2.11	4.63	-23.99
	110	7.3	12.66	85.79	1.55	1.29	0.0311	1.97	3.91	-24.11
	120	7.2	11.83	87.65	0.52	1.29	0.0312	2.08	3.84	-24.26
	130	7.1	11	87.9	1.09	1.5	0.0312	2.23	4.04	-24.55
	140	7.1	10.56	88.42	1.02	1.52	0.031	2.46	6.02	-24.29
	150	7.2	9.07	88.96	1.97	1.68	0.0312	2.47	4.69	-24.56
	160	7.3	8.71	89.88	1.41	1.6	0.0312	3.2	5.18	-25
	Bedrock							96.06	1.5	-26.73
AC	0	4.8	10.12	75.46	14.43	2.95	0.0257	1.04	17.67	-24.97
	5	4.8	15.16	72.77	12.08	2.21	0.0289	0.5	7.05	-24.06
	10	4.9	14.05	75.12	10.83	2.09	0.0293	0.39	6.95	-23.84
	15	4.8	12.94	68.65	18.42	4.97	0.0281	0.54	5.89	-23.33
	20	5	14.1	75.28	10.63	2.15	0.0295	0.61	5.82	-23.17
	30	5.1	14.3	75.84	9.87	2.01	0.0297	0.62	5.67	-23.19
	40	5.1	16.12	75.86	8.02	1.77	0.0298	0.66	5.69	-23.08
	50	5	16.26	75.49	8.25	1.8	0.0297	0.4	5.45	-22.65
	60	5.1	17.9	74.49	7.61	1.68	0.0296	0.43	5.71	-22.8
	70	4.8	16.23	78.19	5.58	1.45	0.0299	0.44	6.79	-22.59
	80	4.8	17.04	77.3	5.66	1.52	0.0297	0.35	7.27	-22.52
	90	4.9	17.4	78.42	4.18	1.42	0.03	0.36	6.65	-22.99
	100	4.9	16.37	79.63	4	1.4	0.0297	0.33	8.33	-23.16
	110	5.2	14.74	73.31	11.95	2.22	0.0293	0.31	5.11	-23
	120	5.1	17.82	73.61	8.57	1.89	0.0295	0.29	5.27	-23
	130	5.1	17.47	72.5	10.03	2.77	0.0293	0.3	5.3	-23.64
GS	0							38.55	108.19	-26.49
	5	6.3	10.45	85.99	3.56	1.32	0.0263	36.59	70.74	-25.98
	10	6.3	10.79	85.93	3.28	1.37	0.0263	23.55	48.16	-25.54
	15	6.4	12.16	85.1	2.75	1.31	0.0263	48.76	39.12	-24.88
	20	6.5	12.13	85.56	2.31	1.08	0.0264	27.16	27.17	-24.67
	30	6.6	13.33	84.35	2.32	1.22	0.0266	6.66	19.03	-24.43
	40	6.8	13.3	84.24	2.46	1.3	0.0293	2.14	10.56	-24.09
	50	7	12.87	85.26	1.87	1.32	0.0302	2.08	8.41	-24.14
	60	7	11.36	86.96	1.68	1.35	0.0306	1.87	7.63	-23.83
	70	7	12.39	83.9	3.71	1.51	0.0299	3.18	9.02	-23.82
	Bedrock							99.11	2.6	-28.77
